# Supplementary material for: A Review of the Use of Extracellular Vesicles in the Treatment of Neonatal Diseases: Current State and Problems with Translation to the Clinic
Source: Int J Mol Sci. 2024 Mar 1;25(5):2879. doi: 10.3390/ijms25052879 (PMC10932115; doi:10.3390/ijms25052879)
Supplement: Supplementary file 1 [file ijms-25-02879-s001.zip]

Archive with 1 entries (1 files):
- ijms-2849683-supplementary.pdf
